# Supplementary material for: Combinatory Library of Microorganisms in the Selection of Reductive Activity Applied to a Ketone Mixture: Unexpected Highlighting of an Enantioselective Oxidative Activity
Source: Microorganisms. 2023 May 27;11(6):1415. doi: 10.3390/microorganisms11061415 (PMC10305621; doi:10.3390/microorganisms11061415)
Supplement: Supplementary file 1 [file microorganisms-11-01415-s001.zip]

Archive with 1 entries (1 files):
- microorganisms-2362045-supplementary.pdf
